# Supplementary material for: Online Cognitive-Behavioral Therapy-Based Nutritional Intervention via Instagram for Overweight and Obesity
Source: Nutrients. 2024 Nov 26;16(23):4045. doi: 10.3390/nu16234045 (PMC11643239; doi:10.3390/nu16234045)
Supplement: Supplementary file 1 [file nutrients-16-04045-s001.zip]

Archive with 1 entries (1 files):
- nutrients-3239084-supplementary.pdf
